# Supplementary material for: Evaluation of 64Cu-Labeled New Anti-EGFR Antibody NCAB001 with Intraperitoneal Injection for Early PET Diagnosis of Pancreatic Cancer in Orthotopic Tumor-Xenografted Mice and Nonhuman Primates
Source: Pharmaceuticals (Basel). 2021 Sep 23;14(10):950. doi: 10.3390/ph14100950 (PMC8540406; doi:10.3390/ph14100950)
Supplement: Supplementary file 1 [file pharmaceuticals-14-00950-s001.zip]

Archive with 2 entries (2 files):
- pharmaceuticals-1375349-supplementary.pdf
- Supplementary_Video_S1.mp4
